# Supplementary material for: Establishment and Characterization of OFT and OFO Cell Lines from Olive Flounder (Paralichthys olivaceus) for Use as Feeder Cells
Source: Biology (Basel). 2025 Feb 24;14(3):229. doi: 10.3390/biology14030229 (PMC11939788; doi:10.3390/biology14030229)
Supplement: Supplementary file 1 [file biology-14-00229-s001.zip]

Archive with 4 entries (4 files):
- NCBI Blast_16s rRNA sequencing_OFO.pdf
- NCBI Blast_16s rRNA sequencing_OFT.pdf
- NCBI Blast_COI sequencing_OFO.pdf
- NCBI Blast_COI sequencing_OFT.pdf
